# Supplementary material for: Dysregulated LINC01133 expression in laryngeal carcinoma: Prognostic implications and predicted ceRNA interactome
Source: Mol Biol Res Commun. 2025;14(1):93–107. doi: 10.22099/mbrc.2024.50390.1996 (PMC11624609; doi:10.22099/mbrc.2024.50390.1996)
Supplement: Supplementary file 2 — Table S1 [file mbrc-14-93-s002.xlsx]

## Sheet: Sheet1
Table S1	Table S2			Table S3
mRNA	lncRNA	log2FC GSM	log2FC TCGA	miRNA	log2FC GSM	log2FC TCGA
PNCK	LINC01605	2.238	1.24022	hsa-miR-29c-3p	-1.878	-2.31592
ABCA3	LINC00839	2.327	1.39715	hsa-miR-205-5p	1.068	1.34849
ITGA5	LCAL1	4.993	3.97597	hsa-miR-205-3p	1.068	1.11054
MEFV	LINC01133	1.182	-1.22521	hsa-miR-4652-5p	2.155	3.07849
TMSB10	LINC01322	4.481	5.37766
TMC4	LINC00491	1.536	2.2788
CNGB1	MYOSLID	2.141	2.54646
MMP7	LINC00958	1.556	1.44923
COL4A5	GASAL1	1.633	1.36898
CCNB1	LINC01116	1.55	2.10915
HROB	CERNA2	1.108	1.92542
AQP9	NKILA	1.796	1.86378
GDA	LINC01980	3.421	3.57376
MET	GRASLND	2.576	2.8188
NOSTRIN	LINC00707	3.169	1.54518
PDLIM2	LINC00519	2.231	2.03521
PHYHIP
CAPS
NR4A2
LY6K
NFIA
TMEM184A
SUGCT
ITGA3
CMPK2
BRCA1
CDC25B
EFNB1
COL1A1
PDCD4
CCL19
DNAH17
VWA5A
FOXE1
TNFRSF9
CCNE1
PODN
ROR2
FOXM1
APOE
TNNT3
GYPC
GMPR
CDK1
B3GNT7
PLXNA1
FNDC1
TONSL
CPEB3
ORC1
IL24
C12orf75
DUSP5
PXDN
TNXB
CDCA4
TF
CLCN4
CHST11
MYBPC1
RGS4
RAG1
PAQR8
MYO5C
PILRA
TMEM125
COL7A1
UBE2L6
H2BC11
TPBG
LILRA6
CIP2A
KIF14
FHL1
HK3
MAD2L1
IRAG2
ELFN1
SORBS2
MUC15
SPINK5
IFI27
TJP3
HID1
ATP7B
PPARGC1A
TNFAIP6
CYP3A5
PITX1
CELSR3
ZNF568
WARS1
NDRG2
APBA2
SEMA3G
SLC2A10
RGS20
CENPL
FST
UPK3B
SCRN1
PI15
KLF2
GSDME
KIF4A
UCN2
NTN4
SHISAL1
XAF1
KALRN
OSM
C6orf141
OLR1
NEGR1
MCM10
ELF4
TLR5
MGP
CYP4F12
SCNN1B
SDK2
MELK
MUC20
CLIC5
NPNT
ZNF677
LAMA1
APOL1
CDH11
NDC80
AIF1L
CAVIN2
NR4A3
SLC37A1
GGT6
OIP5
CCNA2
MALL
TMEM132A
NELL2
E2F7
PCSK9
BGN
LAMA3
SLC11A1
GPD1L
TRIP10
MMP1
CBX2
ADAMTS6
STMN1
STK39
ACOX3
CD109
CKS2
ADAMTS12
AMTN
KIF23
DEPDC1
ASPN
GNLY
GRAMD1C
LMO7
ALDH1L1
HOXD8
SLC39A4
CITED2
FCGR2A
ZNF114
F2RL2
MMP3
BATF2
CCL18
SPAG5
CD276
BRCA2
SLC44A3
AGRN
OCLN
KRT4
CDON
MMP14
TREM2
ABCA6
NBEA
CPXM1
CYSLTR1
GPR161
ERFE
CCNB2
GTF2IRD2B
HOXC4
CEACAM5
MELTF
FUT3
IQCJ-SCHIP1
PIF1
CDT1
LRP8
ENPEP
TMC5
OAS2
IPCEF1
KRT16
DDIAS
GABRP
SPATA18
CDC45
DIO2
MTHFD1L
APLN
MCM2
MCM4
PDZD2
RAB32
SLC26A2
SLC15A3
PCDHB9
HBB
ITGAX
GNG7
FDCSP
LRP12
ODC1
SEPTIN3
MECOM
SYBU
COL4A6
TNFRSF18
CXCL10
SLC35C1
CKAP2L
VCAN
HERC5
CYP27C1
ADAM8
SULF1
CDCA2
PTGFRN
DAGLA
LYPD2
EVA1A
NREP
GJC1
EXO1
LRG1
FAXDC2
GPC3
PIK3R1
CSTB
DMD
CENPI
ADCY2
ZNF737
CCNF
CRYL1
SPACA9
PGM5
FNDC3B
SLURP1
SLC27A2
CD200R1
COL24A1
IGFBP3
GRAMD2B
COL11A1
TREM1
GBP5
CX3CR1
FUT2
RNF222
HOXB7
PCOLCE2
SLC25A23
WNT7B
FAM3D
NEMP1
PAX5
HORMAD1
AOX1
COL1A2
PROCR
TYMP
ARSJ
GULP1
APOC1
NEK2
CH25H
CYP4B1
COL12A1
ADAMTS7
ALPK2
AGR2
ST6GALNAC1
HECW1
HOPX
FAM174B
XRCC2
SLC44A4
ESM1
RCN3
PTGER3
CHPT1
ARHGEF10L
KIF26B
PTN
NMB
EPB41L4A
HSPB8
ADGRB2
ZNF385D
DEPDC1B
MMP13
HOXC13
ENPP4
MSN
PLIN4
MYOM1
GPNMB
ABL2
PDLIM7
SPAG16
SYNGR3
APCDD1L
RERG
SLC16A7
ZNF43
ITGB4
KRT13
DCBLD2
ANKRD35
PLEKHB1
SOD3
RASAL1
CHEK1
NEIL3
ARFGEF3
KIF11
PTHLH
TMPRSS11E
KIF18B
CAPN14
PAX9
GALNT5
CXCR2
APBB1
PCP4L1
KNSTRN
TAP1
DEGS2
TSGA10
SGIP1
MAL
KIFC1
ATP13A4
TP53INP2
MYO10
FADS2
SNX10
RASEF
TSHZ2
THSD1
STON2
PTGFR
ABCB1
ANXA9
SCNN1D
TM7SF2
LEPR
ABCA8
EPS8L1
CHL1
FA2H
TIGIT
NCCRP1
TMEM8B
ANK2
FKBP10
ZBTB16
ELN
HOXA10
MAML3
EDNRB
SLIT3
MAN1C1
HELZ2
ADAMTS14
FAM83E
SPHK1
IL34
GPR176
MYH11
MATN3
EIF5A2
SEZ6L2
ACVR1C
GALNT12
ABI3BP
TICRR
PRR15L
SEMA7A
ARRB1
LRRC15
CENPA
TNS1
RDH16
CENPN
CDC20
PRUNE2
NAGS
GREM1
MUC4
RFC4
IGFL2
PLOD3
S100A8
BUB1
POLQ
TNFRSF12A
INSYN1
OASL
PRRT3
PRR11
AMIGO1
TXNIP
SKA1
TRIP13
TLR3
RAB17
SPRED3
ISG15
DHRS9
ZNF429
SLC7A2
C16orf74
WDR31
SKA3
PDPN
P3H4
COL3A1
PRKAA2
DPT
PRKAR2B
KREMEN2
ADGRD1
SPAG17
P4HA2
UBE2S
PCDH1
OCIAD2
MAOB
PTPRN2
BST2
STX1A
KLF7
PIMREG
IFI6
TCN1
NUDT11
BLACAT1
NUCB2
ID4
POGLUT2
DGKI
IL12RB2
NFIX
SLC16A6
UBL3
PSORS1C1
GJA3
COL28A1
UBE2C
SPNS2
GINS4
CYP2C18
SERPINB1
IFI44L
SLC1A1
GDPD3
FADS3
AZGP1
NKD2
CLU
CXCL12
KCTD6
ULBP2
RRM2
TOP2A
SLC20A1
FEN1
EHD3
CAV1
DGAT2
FMO5
FANCI
BAG2
SHROOM3
CCL28
JAM2
RAD54L
SPARCL1
USB1
PKMYT1
KIF18A
TNFRSF11A
COX6B2
NRIP3
CLEC12A
GPRASP1
AQP1
ZNF185
RBMS3
TSPAN6
MPP3
IL33
ITGA11
DDX60L
COBL
GAS7
ARHGAP6
ME3
RNF125
ECHDC2
FRZB
COL6A3
FAM107A
GPX3
TCP11L2
RRAGD
AIM2
ANK3
STC2
TMEM132B
COL6A1
PPP1R14C
GPRC5B
TDO2
MMRN1
KRT6B
LCN2
GMDS
SPARC
COL5A1
ZNF662
ALDH3B1
THSD4
CASQ2
TRIM59
CTHRC1
UHRF1
SNED1
RAET1E
SGO2
RECQL4
MAMDC2
POPDC3
TM4SF19
TESC
RBP1
C1orf116
EVA1C
PHYHD1
AR
TRNP1
GATM
KIF3C
CDKN3
FJX1
SCG5
SH2D5
FGD6
PPP4R4
SFRP1
RMI2
SELENBP1
CRACR2B
CLIC6
CENPM
PARM1
CENPF
CAMK2N2
PTGIS
HBA2
S100A9
MISP3
CDCA8
TNIP3
ADAM12
CSPG4
FRAS1
SIDT1
TPX2
C15orf48
IGF2BP3
PADI1
CRACDL
MINDY1
CEACAM6
ENDOU
FADS1
B4GALNT1
GPR153
HNMT
GINS1
ZIC2
KPNA2
DSCC1
ANLN
BIRC5
EPHX3
CLEC4E
HTR7
KNTC1
A2ML1
HS3ST1
ADGRF1
LAMP3
ATOH8
SORT1
P4HA3
RACGAP1
EEF1AKMT4
H2AC8
DNMT3B
ADRA2A
BARX2
LTBP1
SMAD9
LRRK2
FAAP24
ACOT7
CDC6
FCGBP
VSIG10L
TENT5C
RARB
HLF
ADAMTS2
PKIB
APOBEC3B
GALNT18
TLE2
NAALADL2
AURKA
CDH24
FN1
KRT17
AURKB
CSTA
LAMB3
PPL
VIT
MFSD4A
SYTL4
ALDH6A1
FOXL1
CMYA5
NTM
MEIS1
GALNT17
H2BC9
VSIG1
IL1A
PDGFD
FAM3B
TRIL
COL5A2
SELP
THY1
KIT
SVIP
FHIT
HASPIN
RAD54B
SPP1
PLAC9
SH3BGRL2
ENO2
NEFL
HAS2
FCGR3A
RNF150
ITGA6
IL4I1
TRPM2
CHTF18
USP18
S100B
CHDH
CNFN
DNA2
TNFRSF19
ADGRE2
EPSTI1
PRSS27
RASGEF1A
C10orf143
IL36G
FGFR4
SLC19A1
ZWINT
FAM89A
ACAN
TGFB1
PHF24
FHAD1
CHST2
TNFRSF8
GTSE1
ABCA12
CHIT1
PLOD2
NUF2
KRT78
BNIPL
PDK4
FILIP1
STAT1
PTTG1
IGFBP5
COL8A1
SSBP2
MMP12
CDCA5
UBE2T
SLC2A1
CTTNBP2
CXCL17
BNC1
ZNF608
ECT2
MMP11
XCL1
LRFN4
CDH3
PLPP4
ARHGAP20
IQGAP3
SDS
EMCN
BLNK
DIAPH3
TMEM178B
COL5A3
COL4A2
HAS3
LUM
CGNL1
EXT1
IGF2BP2
CENPE
TSPAN12
MAB21L4
PALM
SASH1
PARP12
CCDC125
ZNF493
ZNF717
PCLAF
ACP5
PLCB4
PGF
POSTN
RHOU
CYP27B1
HOXD10
FSCN1
AKAP6
ZNF132
AQP3
WNT2
MCM7
LYVE1
CSMD2
ASPG
STEAP1B
NAAA
CLEC7A
DCBLD1
SLC2A6
P3H2
GPRIN1
CEP55
TENM3
AKAP12
GNE
LIPG
FEZ1
APOD
PLEKHG4B
ZNF880
CBX7
RAI2
BMP1
DPF1
SMPD3
ZNF423
TBX18
GGTA1
SYT8
NID2
PLA2G7
MACC1
MFAP2
FAM72A
SOCS1
WFDC2
COL16A1
TTC22
CELF2
CD70
ST3GAL4
ADTRP
TIMELESS
IL1RN
DLGAP5
CYSRT1
PCDH17
RAD51AP1
ESCO2
P4HA1
COL4A1
MKI67
CLSPN
CCDC69
ICA1
EPS8L2
SMIM5
PLPP3
ERVMER34-1
LOX
EME1
TGFBR3
ZNF469
LAMC2
LYZ
GCNT3
ACACB
SPRY4
RORC
PNPLA7
TRPV3
TEDC2
BOC
ELAPOR1
GFRA1
PIP5K1B
ATP8B3
COLGALT1
SOBP
SHOX2
CEACAM1
PRELP
TXLNB
LPIN1
HSPB7
CCN5
FAM111B
GNA12
PSCA
MMP19
CLEC10A
AMOT
MMP10
HAP1
EPHB2
PLEKHA6
COL27A1
PHLDB2
PLAUR
LPCAT1
AMIGO2
TMC7
EVPL
HSD17B6
SLC16A1
CPNE7
LNX1
PIPOX
CFD
SYNGR1
SATB1
KAT2B
GINS2
CYP1B1
SPC24
ARTN
CD1C
EYA2
IFIT3
TMPRSS11A
RPL39L
BICDL2
PLOD1
ZFP92
MYO1B
ZSCAN18
ARHGAP11A
PLAU
EHF
ANXA1
FRMD3
COL22A1
TC2N
S100P
CA13
MSC
LGR6
HOMER3
NETO2
LDHD
SYNPO2
GJA1
H3C10
CGAS
ADAMDEC1
PLK1
FBN2
RTN4R
P3H1
PLA2G2A
LGALS1
CREG2
LILRB4
MRGBP
YEATS2
SCIN
MUC1
FAM72B
TTYH3
EFHD1
ELF3
DCLK1
ASF1B
CTSV
E2F1
KLHDC7B
CDC25C
PIGR
FUT6
NOTUM
CCNG2
RCAN2
TENM2
PPARG
DSG2
CXCL11
MPV17L
MT1M
C15orf62
MYBL2
MAPT
SMAGP
CXCL8
ECM1
KIAA1549L
IFIT2
DNALI1
MAP2K6
EMP1
CKS1B
FAM149A
RCOR2
TNFRSF4
RALGAPA2
OAS3
TEAD2
MARVELD1
ANO1
ADH7
CLDN23
BLM
FCER1A
LMOD1
DES
S100A14
MAGIX
ITPKA
LMO2
PTK7
DDX60
KYNU
CCL20
AK9
SPATA6
BEND7
KIF2C
KBTBD11
PLEKHA7
SLPI
CDH26
NOX4
CYP2E1
SPINK7
HTRA3
C1orf210
AGFG2
PRSS3
HPGD
MTBP
CXXC5
VAV2
TFRC
RHCG
SCEL
MEIS3
HAUS8
BEX4
RAB31
ZG16B
PBK
SLC7A8
ADA
COL13A1
TMPRSS2
TLCD4
TROAP
EPHX2
HMGA2
SHF
DUOX1
LAMP5
ATP6V0A4
ADGRG6
SPINDOC
NCAPH
NXPH4
ARSI
TK1
TSPOAP1
SYT1
PLA2G3
SYNDIG1
HMGN5
MFAP4
TMEM45B
TMEM158
IKBIP
SHCBP1
IKZF2
TNC
PPP1R12B
ASPM
SERPINH1
MGLL
CYP4X1
CD24
FAP
SCARA5
CLCA4
PLEK2
INHBA
CDCA3
LOXL2
ATAD2
KNL1
CLIC3
KLF8
BRIP1
SLC7A5
ACKR1
SORBS1
FGF7
KLK13
MB
LIFR
PCDH19
RAB3B
TSPAN10
FADD
FOXA1
ZNF844
ALDH3A1
GRIN2D
IFIT1
WNT7A
IL36A
NPBWR1
MICAL2
COL14A1
ATP8A1
ICAM1
CXCL9
RBM47
EGFL6
GBP6
DLX5
FBXO41
THBS2
LTF
BCAS1
SPC25
WDHD1
CRNN
ADCY6
MMP17
CEACAM7
INMT
PADI2
METTL7A
ITM2A
BUB1B
EIF4E3
ACP3
DKK1
CAPN5
COX7A1
GPC2
SALL4
CADM1
PAIP2B
HJURP
PRELID3A
CCL21
FMO2
DEPTOR
SERPINE1
TMEM220
DTL
BEND6
RSAD2
TTN
RAD51
MEST
FERMT1
HMMR
CD300LF
FAM221A
LY6E
CXCL5
ATP12A
SPRR3
CCDC150
CAB39L
FSTL3
RIMS2
SLC34A2
PKDCC
SLC5A1
SCN8A
GMNN
KIF20A
PPP1R3C
CD164L2
ORC6
CGN
TCEA3
ABLIM3
CERCAM
PLAC8
GPT2
PTK6
PMEPA1
HOXD9
KCNK5
BCAT1
PARD3B
C18orf54
CD300E
TTC9
MLPH
NRG1
TTK
TGFBI
ARHGAP40
SNAI2
CYP2J2
GPR39
NCAPG
DUSP9
ATP10B
TNS2
FANCB
JCHAIN
IFI44
KIAA0825
BCKDHB
N4BP3
PSMB9
SPOCD1
GPR15
MMP9
CRCT1
CTSC
